# Supplementary material for: Binding Affinity of Synthetic Cannabinoids to Human Serum Albumin: Site Characterization and Interaction Insights
Source: Pharmaceuticals (Basel). 2025 Apr 16;18(4):581. doi: 10.3390/ph18040581 (PMC12030568; doi:10.3390/ph18040581)
Supplement: Supplementary file 1 [file pharmaceuticals-18-00581-s001.zip]

Archive with 1 entries (1 files):
- pharmaceuticals-3590483-supplementary.pdf
